# Supplementary material for: High-speed shaking of frozen blood clots for extraction of human and malaria parasite DNA
Source: Malar J. 2011 Aug 8;10:229. doi: 10.1186/1475-2875-10-229 (PMC3171377; doi:10.1186/1475-2875-10-229)
Supplement: Additional file 1 — Video demonstrating high-speed shaking of blood clots. Please note that in the video, the cell disruptor is started without the safety guard down which does not meet laboratory safety standards. This was only done to allow visualization of the device in use. [file 1475-2875-10-229-S1.ZIP]

Archive with 1 entries (1 files):
- clotvideo1.mov
